# Supplementary material for: Ultrasound Evaluation of Onset Core Muscle Activity in Subjects with Non-Specific Lower Back Pain and Without Lower Back Pain: An Observational Case–Control Study
Source: Diagnostics (Basel). 2024 Oct 17;14(20):2310. doi: 10.3390/diagnostics14202310 (PMC11506778; doi:10.3390/diagnostics14202310)
Supplement: Supplementary file 1 [file diagnostics-14-02310-s001.zip]

Archive with 1 entries (1 files):
- diagnostics-3217539-supplementary.pdf
